# Supplementary material for: Synthesis of Novel N-Acylhydrazones and Their C-N/N-N Bond Conformational Characterization by NMR Spectroscopy
Source: Molecules. 2021 Aug 13;26(16):4908. doi: 10.3390/molecules26164908 (PMC8399016; doi:10.3390/molecules26164908)
Supplement: Supplementary file 1 [file molecules-26-04908-s001.zip]

Archive with 1 entries (1 files):
- molecules-1335711-SI.pdf
